# Supplementary material for: ER-Stress and Senescence Coordinately Promote Endothelial Barrier Dysfunction in Diabetes-Induced Atherosclerosis
Source: Nutrients. 2022 Jul 6;14(14):2786. doi: 10.3390/nu14142786 (PMC9323824; doi:10.3390/nu14142786)
Supplement: Supplementary file 1 [file nutrients-14-02786-s001.zip]

Archive with 1 entries (1 files):
- nutrients-1768092-supplementary.pdf
